# Supplementary material for: Kinesin Family Member C1 (KIFC1/HSET) Underlies Aggressive Disease in Androgen Receptor-Low and Basal-Like Triple-Negative Breast Cancers
Source: Int J Mol Sci. 2023 Nov 8;24(22):16072. doi: 10.3390/ijms242216072 (PMC10671256; doi:10.3390/ijms242216072)
Supplement: Supplementary file 1 [file ijms-24-16072-s001.zip]

Archive with 1 entries (1 files):
- ijms-2651717-supplementary.pdf
